# Supplementary material for: Gene Regulation Analysis Reveals Perturbations of Autism Spectrum Disorder during Neural System Development
Source: Genes (Basel). 2021 Nov 27;12(12):1901. doi: 10.3390/genes12121901 (PMC8700980; doi:10.3390/genes12121901)
Supplement: Supplementary file 1 [file genes-12-01901-s001.zip]

Archive with 1 entries (1 files):
- genes-1442829-supplementary.pdf
